# Supplementary material for: Distinct Adipocyte Responses to Δ9-Tetrahydrocannabinol (THC) Exposure Govern Hepatic Lipid Accumulation in an Obesogenic Setting
Source: Int J Mol Sci. 2025 Sep 11;26(18):8860. doi: 10.3390/ijms26188860 (PMC12469841; doi:10.3390/ijms26188860)
Supplement: Supplementary file 1 [file ijms-26-08860-s001.zip]

Archive with 1 entries (1 files):
- ijms-3841198-supplementary.pdf
